# Supplementary material for: PURPL represses autophagic cell death to promote cutaneous melanoma by modulating ULK1 phosphorylation
Source: Cell Death Dis. 2021 Nov 10;12(11):1070. doi: 10.1038/s41419-021-04362-8 (PMC8581000; doi:10.1038/s41419-021-04362-8)
Supplement: Supplementary file 1 — Supplementary Table S1 [file 41419_2021_4362_MOESM1_ESM.xlsx]

## Sheet: Sheet1
Supplementary Table S1: List of proteins specifically associating with PURPL identified by RNA pulldown assay and MS
Accession	Name	Description
P02538	KRT6A	Keratin, type II cytoskeletal 6A [OS=Homo sapiens]
P61978	HNRNPK	Isoform 3 of Heterogeneous nuclear ribonucleoprotein K [OS=Homo sapiens]
Q12906	ILF3	Isoform 7 of Interleukin enhancer-binding factor 3 [OS=Homo sapiens]
P23396	RPS3	40S ribosomal protein S3 [OS=Homo sapiens]
P12814	ACTN1	Isoform 4 of Alpha-actinin-1 [OS=Homo sapiens]
Q09028	RBBP4	Histone-binding protein RBBP4 [OS=Homo sapiens]
Q14697	GANAB	Isoform 2 of Neutral alpha-glucosidase AB [OS=Homo sapiens]
Q9H0S4	DDX47	Probable ATP-dependent RNA helicase DDX47 [OS=Homo sapiens]
P0C0S8	H2AC17	histone H2A type 1 [OS=Homo sapiens]
Q00796	SORD	Sorbitol dehydrogenase [OS=Homo sapiens]
P50750	CDK9	Isoform 2 of Cyclin-dependent kinase 9 [OS=Homo sapiens]
P04233	CD74	Isoform 2 of HLA class II histocompatibility antigen gamma chain [OS=Homo sapiens]
O00148	DDX39A	ATP-dependent RNA helicase DDX39A [OS=Homo sapiens]
Q9UHD9	UBQLN2	Ubiquilin-2 [OS=Homo sapiens]
P25788	PSMA3	Proteasome subunit alpha type-3 [OS=Homo sapiens]
Q86UE4	MTDH	protein LYRIC [OS=Homo sapiens]
Q15645	TRIP13	Pachytene checkpoint protein 2 homolog [OS=Homo sapiens]
Q13126	MTAP	Isoform 2 of S-methyl-5'-thioadenosine phosphorylase [OS=Homo sapiens]
Q15942	ZYX	Zyxin [OS=Homo sapiens]
O00273	DFFA	DNA fragmentation factor subunit alpha [OS=Homo sapiens]
P32970	CD70	CD70 antigen [OS=Homo sapiens]
Q01085	TIAL1	Isoform 2 of Nucleolysin TIAR [OS=Homo sapiens]
O14979	HNRNPDL	Heterogeneous nuclear ribonucleoprotein D-like [OS=Homo sapiens]
Q92928	RAB1C	Putative Ras-related protein Rab-1C [OS=Homo sapiens]
Q9Y277	VDAC3	Isoform 2 of Voltage-dependent anion-selective channel protein 3 [OS=Homo sapiens]
P15531	NME1	Isoform 2 of Nucleoside diphosphate kinase A [OS=Homo sapiens]
P16104	H2AX	Histone H2AX [OS=Homo sapiens]
O43390	HNRNPR	Isoform 2 of Heterogeneous nuclear ribonucleoprotein R [OS=Homo sapiens]
Q9ULC4	MCTS1	Isoform 3 of Malignant T-cell-amplified sequence 1 [OS=Homo sapiens]
P04908	H2AC4	histone H2A type 1-B/E [OS=Homo sapiens]
P56556	NDUFA6	NADH dehydrogenase [ubiquinone] 1 alpha subcomplex subunit 6 [OS=Homo sapiens]
P62745	RHOB	Rho-related GTP-binding protein RhoB [OS=Homo sapiens]
Q13510	ASAH1	Isoform 2 of Acid ceramidase [OS=Homo sapiens]
O00165	HAX1	Isoform 2 of HCLS1-associated protein X-1 [OS=Homo sapiens]
P52943	CRIP2	Isoform 2 of Cysteine-rich protein 2 [OS=Homo sapiens]
Q9UBF2	COPG2	Coatomer subunit gamma-2 [OS=Homo sapiens]
P43155	CRAT	Carnitine O-acetyltransferase [OS=Homo sapiens]
P15559	NQO1	NAD(P)H dehydrogenase [quinone] 1 [OS=Homo sapiens]
P55957	BID	Isoform 2 of BH3-interacting domain death agonist [OS=Homo sapiens]
O75909	CCNK	Isoform 4 of Cyclin-K [OS=Homo sapiens]
Q5JXB2	UBE2NL	Putative ubiquitin-conjugating enzyme E2 N-like [OS=Homo sapiens]
Q16204	CCDC6	coiled-coil domain-containing protein 6 [OS=Homo sapiens]
P43897	TSFM	Isoform 2 of Elongation factor Ts, mitochondrial [OS=Homo sapiens]
P29966	MARCKS	Myristoylated alanine-rich C-kinase substrate [OS=Homo sapiens]
P49419	ALDH7A1	Alpha-aminoadipic semialdehyde dehydrogenase [OS=Homo sapiens]
Q66PJ3	ARL6IP4	ADP-ribosylation factor-like protein 6-interacting protein 4 [OS=Homo sapiens]
Q9Y5L0	TNPO3	Isoform 1 of Transportin-3 [OS=Homo sapiens]
Q9NWS0	PIH1D1	PIH1 domain-containing protein 1 [OS=Homo sapiens]
Q9Y2W1	THRAP3	Thyroid hormone receptor-associated protein 3 [OS=Homo sapiens]
P78524	DENND2B	Suppression of tumorigenicity 5 protein [OS=Homo sapiens]
O96007	MOCS2	molybdopterin synthase catalytic subunit [OS=Homo sapiens]
O75396	SEC22B	Vesicle-trafficking protein SEC22b [OS=Homo sapiens]
P08582	MELTF	Melanotransferrin [OS=Homo sapiens]
P16401	H1-5	Histone H1.5 [OS=Homo sapiens]
Q8N7H5	PAF1	RNA polymerase II-associated factor 1 homolog [OS=Homo sapiens]
Q99759	MAP3K3	Isoform 2 of Mitogen-activated protein kinase kinase kinase 3 [OS=Homo sapiens]
P98179	RBM3	RNA-binding protein 3 [OS=Homo sapiens]
Q92882	OSTF1	osteoclast-stimulating factor 1 [OS=Homo sapiens]
Q14956	GPNMB	Transmembrane glycoprotein NMB [OS=Homo sapiens]
P35712	SOX6	Transcription factor Sox-6 [OS=Homo sapiens]
P42766	RPL35	60S ribosomal protein L35 [OS=Homo sapiens]
P26012	ITGB8	integrin beta-8 [OS=Homo sapiens]
Q9UHB6	LIMA1	Isoform 4 of LIM domain and actin-binding protein 1 [OS=Homo sapiens]
Q12849	GRSF1	G-rich sequence factor 1 [OS=Homo sapiens]
Q8TBX8	PIP4K2C	Phosphatidylinositol 5-phosphate 4-kinase type-2 gamma [OS=Homo sapiens]
Q12926	ELAVL2	ELAV-like protein 2 [OS=Homo sapiens]
Q6PKG0	LARP1	La-related protein 1 [OS=Homo sapiens]
Q92974	ARHGEF2	Rho guanine nucleotide exchange factor 2 [OS=Homo sapiens]
P01116	KRAS	Isoform 2B of GTPase KRas [OS=Homo sapiens]
O00151	PDLIM1	PDZ and LIM domain protein 1 [OS=Homo sapiens]
Q8IV08	PLD3	Phospholipase D3 [OS=Homo sapiens]
Q8TDD1	DDX54	Isoform 2 of ATP-dependent RNA helicase DDX54 [OS=Homo sapiens]
Q9NY12	GAR1	H/ACA ribonucleoprotein complex subunit 1 [OS=Homo sapiens]
O95159	ZFPL1	Zinc finger protein-like 1 [OS=Homo sapiens]
P23497	SP100	Isoform Sp100-C of Nuclear autoantigen Sp-100 [OS=Homo sapiens]
O60488	ACSL4	Long-chain-fatty-acid--CoA ligase 4 [OS=Homo sapiens]
P55735	SEC13	Isoform 3 of Protein SEC13 homolog [OS=Homo sapiens]
O00299	CLIC1	chloride intracellular channel protein 1 [OS=Homo sapiens]
Q9NTZ6	RBM12	RNA-binding protein 12 [OS=Homo sapiens]
Q99250	SCN2A	Sodium channel protein type 2 subunit alpha [OS=Homo sapiens]
P51571	SSR4	translocon-associated protein subunit delta [OS=Homo sapiens]
P51570	GALK1	Isoform 2 of Galactokinase [OS=Homo sapiens]
P08579	SNRPB2	U2 small nuclear ribonucleoprotein B'' [OS=Homo sapiens]
P32969	RPL9	60S ribosomal protein L9 [OS=Homo sapiens]
P0CG38	POTEI	POTE ankyrin domain family member I [OS=Homo sapiens]
Q9GZS3	WDR61	WD repeat-containing protein 61 [OS=Homo sapiens]
Q15102	PAFAH1B3	Platelet-activating factor acetylhydrolase IB subunit gamma [OS=Homo sapiens]
P84095	PHOG	Rho-related GTP-binding protein RhoG [OS=Homo sapiens]
Q92552	MRPS27	Isoform 2 of 28S ribosomal protein S27, mitochondrial [OS=Homo sapiens]
Q5JTV8	TOR1AIP1	Isoform 3 of Torsin-1A-interacting protein 1 [OS=Homo sapiens]
Q9GZT8	NIF3L1	NIF3-like protein 1 [OS=Homo sapiens]
P52434	POLR2H	Isoform 4 of DNA-directed RNA polymerases I, II, and III subunit RPABC3 [OS=Homo sapiens]
P98175	RBM10	RNA-binding protein 10 [OS=Homo sapiens]
Q96P11	NSUM5	Isoform 4 of Probable 28S rRNA (cytosine-C(5))-methyltransferase [OS=Homo sapiens]
O60885	BRD4	Bromodomain-containing protein 4 [OS=Homo sapiens]
P48449	LSS	lanosterol synthase [OS=Homo sapiens]
P06744	GPI	Isoform 2 of Glucose-6-phosphate isomerase [OS=Homo sapiens]
Q9H0D6	XRN2	5'-3' exoribonuclease 2 [OS=Homo sapiens]
P51812	RPS6KA3	Ribosomal protein S6 kinase alpha-3 [OS=Homo sapiens]
P07602	PSAP	Isoform Sap-mu-9 of Prosaposin [OS=Homo sapiens]
Q9UK41	VPS28	vacuolar protein sorting-associated protein 28 homolog [OS=Homo sapiens]
Q8N5M9	JAGN1	Protein jagunal homolog 1 [OS=Homo sapiens]
Q9UNL2	SSR3	Isoform 2 of Translocon-associated protein subunit gamma [OS=Homo sapiens]
Q9UJ83	HACL1	2-hydroxyacyl-CoA lyase 1 [OS=Homo sapiens]
A8MWD9	SNRPGP15	Putative small nuclear ribonucleoprotein G-like protein 15 [OS=Homo sapiens]
P21283	ATP6V1C1	V-type proton ATPase subunit C 1 [OS=Homo sapiens]
Q9Y5U9	IER3IP1	immediate early response 3-interacting protein 1 [OS=Homo sapiens]
Q9BPU6	DPYSL5	Dihydropyrimidinase-related protein 5 [OS=Homo sapiens]
Q15126	PMVK	phosphomevalonate kinase [OS=Homo sapiens]
Q13505	MTX1	Metaxin-1 [OS=Homo sapiens]
Q9NXV6	CDKN2A	CDKN2A-interacting protein [OS=Homo sapiens]
P61019	RAB2A	Ras-related protein Rab-2A [OS=Homo sapiens]
Q8N9T2	NKAPP1	Putative uncharacterized protein CXorf42 [OS=Homo sapiens]
Q96AQ6	PBXIP1	Pre-B-cell leukemia transcription factor-interacting protein 1 [OS=Homo sapiens]
Q5EBL4	RILPL1	RILP-like protein 1 [OS=Homo sapiens]
P18615	NELFE	Isoform 2 of Negative elongation factor E [OS=Homo sapiens]
Q9BYD2	MRPL9	39S ribosomal protein L9, mitochondrial [OS=Homo sapiens]
O75385	ULK1	Serine/threonine-protein kinase ULK1 [OS=Homo sapiens]
Q9UMY4	SNX12	Sorting nexin-12 [OS=Homo sapiens]
Q05086	UBE3A	Ubiquitin-protein ligase E3A [OS=Homo sapiens]
P55327	TPD52	Isoform 3 of Tumor protein D52 [OS=Homo sapiens]
P61020	RAB5B	Ras-related protein Rab-5B [OS=Homo sapiens]
Q9P0J0	NDUFA13	Isoform 2 of NADH dehydrogenase [ubiquinone] 1 alpha subcomplex subunit 13 [OS=Homo sapiens]
Q9UMX5	NENF	Neudesin [OS=Homo sapiens]
Q9NX58	LYAR	Cell growth-regulating nucleolar protein [OS=Homo sapiens]
P20839	IMPDH1	Isoform 6 of Inosine-5'-monophosphate dehydrogenase 1 [OS=Homo sapiens]
P62995	TRA2B	transformer-2 protein homolog beta [OS=Homo sapiens]
Q9NQW7	XPNPEP1	Isoform 3 of Xaa-Pro aminopeptidase 1 [OS=Homo sapiens]
Q03135	CAV1	Caveolin-1 [OS=Homo sapiens]
O95376	ARIH2	E3 ubiquitin-protein ligase ARIH2 [OS=Homo sapiens]
P35613	BSG	Basigin [OS=Homo sapiens]
Q9UHN6	CEMIP2	Transmembrane protein 2 [OS=Homo sapiens]
Q96RV3	PCNX1	pecanex-like protein 1 [OS=Homo sapiens]
P30419	NMT1	glycylpeptide N-tetradecanoyltransferase 1 [OS=Homo sapiens]
O60313	OPA1	Isoform 2 of Dynamin-like 120 kDa protein, mitochondrial [OS=Homo sapiens]
Q8IYU8	MICU2	calcium uptake protein 2, mitochondrial [OS=Homo sapiens]
Q9UDR5	AASS	Alpha-aminoadipic semialdehyde synthase, mitochondrial [OS=Homo sapiens]
Q8N8S7	ENAH	Protein enabled homolog [OS=Homo sapiens]
Q9NX74	DUS2	tRNA-dihydrouridine(20) synthase [NAD(P)+]-like [OS=Homo sapiens]
Q13188	STK3	Isoform 2 of Serine/threonine-protein kinase 3 [OS=Homo sapiens]
Q96DI7	SNRNP40	Isoform 2 of U5 small nuclear ribonucleoprotein 40 kDa protein [OS=Homo sapiens]
P23193	TCEA1	Transcription elongation factor A protein 1 [OS=Homo sapiens]
Q9Y5B9	SUPT16H	FACT complex subunit SPT16 [OS=Homo sapiens]
Q5JRX3	PITRM1	Isoform 2 of Presequence protease, mitochondrial [OS=Homo sapiens]
Q99733	NAP1L4	Isoform 2 of Nucleosome assembly protein 1-like 4 [OS=Homo sapiens]
Q9BTE7	DCUN1D5	DCN1-like protein 5 [OS=Homo sapiens]
P0CG12	DERPC	Chromosome transmission fidelity protein 8 homolog isoform 2 [OS=Homo sapiens]
Q9H4A5	GOLPH3L	Golgi phosphoprotein 3-like [OS=Homo sapiens]
O75844	ZMPSTE24	caax prenyl protease 1 homolog [OS=Homo sapiens]
Q9BVC6	TMEM109	Transmembrane protein 109 [OS=Homo sapiens]
Q16822	PCK2	Phosphoenolpyruvate carboxykinase [GTP], mitochondrial [OS=Homo sapiens]
Q96IX5	ATP5MK	Up-regulated during skeletal muscle growth protein 5 [OS=Homo sapiens]
Q13330	MTA1	Metastasis-associated protein MTA1 [OS=Homo sapiens]
Q4KMQ2	ANO6	Isoform 2 of Anoctamin-6 [OS=Homo sapiens]
Q9Y5K6	CD2AP	CD2-associated protein [OS=Homo sapiens]
O75526	RBMXL2	RNA-binding motif protein, X-linked-like-2 [OS=Homo sapiens]
Q9NVC6	MED17	mediator of RNA polymerase II transcription subunit 17 [OS=Homo sapiens]
Q86XZ4	SPATS2	Spermatogenesis-associated serine-rich protein 2 [OS=Homo sapiens]
P14927	UQCRB	Isoform 2 of Cytochrome b-c1 complex subunit 7 [OS=Homo sapiens]
P32780	GTF2H1	General transcription factor IIH subunit 1 [OS=Homo sapiens]
P82930	MRPS34	28S ribosomal protein S34, mitochondrial [OS=Homo sapiens]
Q9Y3L3	SH3BP1	SH3 domain-binding protein 1 [OS=Homo sapiens]
Q9Y3I1	FBXO7	F-box only protein 7 [OS=Homo sapiens]
Q9BYD1	MRPL13	39S ribosomal protein L13, mitochondrial [OS=Homo sapiens]
P09110	ACAA1	3-ketoacyl-CoA thiolase, peroxisomal [OS=Homo sapiens]
Q13951	CBFB	Isoform 2 of Core-binding factor subunit beta [OS=Homo sapiens]
A8K979	ERI2	ERI1 exoribonuclease 2 [OS=Homo sapiens]
Q13541	EIF4EBP1	Eukaryotic translation initiation factor 4E-binding protein 1 [OS=Homo sapiens]
Q9BSV6	TSEN34	tRNA-splicing endonuclease subunit sen34 [OS=Homo sapiens]
Q9UHY1	NRBP1	Nuclear receptor-binding protein [OS=Homo sapiens]
O15371	EIF3D	Eukaryotic translation initiation factor 3 subunit D [OS=Homo sapiens]
P50336	PPOX	protoporphyrinogen oxidase [OS=Homo sapiens]
Q9NX38	ABITRAM	Protein Simiate [OS=Homo sapiens]
Q99536	VAT1	Synaptic vesicle membrane protein VAT-1 homolog [OS=Homo sapiens]
P05556	ITGB1	Isoform 3 of Integrin beta-1 [OS=Homo sapiens]
O14618	CCS	copper chaperone for superoxide dismutase [OS=Homo sapiens]
P62273	RPS29	40S ribosomal protein S29 [OS=Homo sapiens]
P11279	LAMP1	Lysosome-associated membrane glycoprotein 1 [OS=Homo sapiens]
Q9UNP9	PPIE	Isoform 3 of Peptidyl-prolyl cis-trans isomerase E [OS=Homo sapiens]
Q9Y6W5	WASF2	Wiskott-Aldrich syndrome protein family member 2 [OS=Homo sapiens]
O15305	PMM2	Phosphomannomutase 2 [OS=Homo sapiens]
Q86YB8	ERO1B	ERO1-like protein beta [OS=Homo sapiens]
Q96FW1	OTUB1	Isoform 2 of Ubiquitin thioesterase OTUB1 [OS=Homo sapiens]
Q15369	ELOC	Transcription elongation factor B polypeptide 1 [OS=Homo sapiens]
O75323	NIPSNAP2	Protein NipSnap homolog 2 [OS=Homo sapiens]
P51398	DAP3	28S ribosomal protein S29, mitochondrial [OS=Homo sapiens]
Q13057	COASY	Isoform 2 of Bifunctional coenzyme A synthase [OS=Homo sapiens]
P45954	ACADSB	Short/branched chain specific acyl-CoA dehydrogenase, mitochondrial [OS=Homo sapiens]
Q96AJ9	VTI1A	Vesicle transport through interaction with t-SNAREs homolog 1A [OS=Homo sapiens]
Q96SK2	TMEM209	Transmembrane protein 209 [OS=Homo sapiens]
Q9NV56	MRGBP	MRG/MORF4L-binding protein [OS=Homo sapiens]
Q92947	GCDH	Glutaryl-CoA dehydrogenase, mitochondrial [OS=Homo sapiens]
P49591	SARS1	Serine--tRNA ligase, cytoplasmic [OS=Homo sapiens]
Q14651	PLS1	Plastin-1 [OS=Homo sapiens]
Q9H4Z3	PCIF1	Phosphorylated CTD-interacting factor 1 [OS=Homo sapiens]
Q9UKV3	ACIN1	Apoptotic chromatin condensation inducer in the nucleus [OS=Homo sapiens]
Q5HYI7	MTX3	Metaxin-3 [OS=Homo sapiens]
P35270	SPR	Sepiapterin reductase [OS=Homo sapiens]
P49257	LMAN1	Protein ERGIC-53 [OS=Homo sapiens]
P48426	PIP4K2A	phosphatidylinositol 5-phosphate 4-kinase type-2 alpha [OS=Homo sapiens]
Q99729	HNRNPAB	Heterogeneous nuclear ribonucleoprotein A/B [OS=Homo sapiens]
P31277	HOXD11	homeobox protein Hox-D11 [OS=Homo sapiens]
O15498	YKT6	Synaptobrevin homolog YKT6 [OS=Homo sapiens]
Q9H910	JPT2	Isoform 3 of Hematological and neurological expressed 1-like protein [OS=Homo sapiens]
O14717	TRDMT1	Isoform B of tRNA (cytosine(38)-C(5))-methyltransferase [OS=Homo sapiens]
Q86UK7	ZNF598	zinc finger protein 598 [OS=Homo sapiens]
Q8TF01	PNISR	Arginine/serine-rich protein PNISR [OS=Homo sapiens]
Q6JQN1	ACAD10	Isoform 5 of Acyl-CoA dehydrogenase family member 10 [OS=Homo sapiens]
P01876	IGHA1	Ig alpha-1 chain C region [OS=Homo sapiens]
Q9NR31	SAR1A	GTP-binding protein SAR1a [OS=Homo sapiens]
P35030	PRSS3	Trypsin-3 [OS=Homo sapiens]
Q8NCN5	PDPR	Pyruvate dehydrogenase phosphatase regulatory subunit, mitochondrial [OS=Homo sapiens]
P13674	P4HA1	prolyl 4-hydroxylase subunit alpha-1 [OS=Homo sapiens]
Q5T3I0	GPATCH4	Isoform 3 of G patch domain-containing protein 4 [OS=Homo sapiens]
Q9NRI5	DISC1	Disrupted in schizophrenia 1 protein [OS=Homo sapiens]
Q5VTL8	PRPF38B	Pre-mRNA-splicing factor 38B [OS=Homo sapiens]
P29083	GTF2E1	General transcription factor IIE subunit 1 [OS=Homo sapiens]
Q15418	RPS6KA1	Isoform 2 of Ribosomal protein S6 kinase alpha-1 [OS=Homo sapiens]
O14662	STX16	Syntaxin-16 [OS=Homo sapiens]
P14550	AKR1A1	alcohol dehydrogenase [NADP(+)] [OS=Homo sapiens]
B9A064	IGLL5	Immunoglobulin lambda-like polypeptide 5 [OS=Homo sapiens]
Q9Y3C1	NOP16	nucleolar protein 16 [OS=Homo sapiens]
Q6P587	FAHD1	Isoform 3 of Acylpyruvase FAHD1, mitochondrial [OS=Homo sapiens]
Q9Y6K9	IKBKG	Isoform 2 of NF-kappa-B essential modulator [OS=Homo sapiens]
Q9UJA5	TRMT6	tRNA (adenine(58)-N(1))-methyltransferase non-catalytic subunit TRM6 [OS=Homo sapiens]
Q9UNK0	STX8	Syntaxin-8 [OS=Homo sapiens]
Q9Y5V3	MAGED1	Isoform 2 of Melanoma-associated antigen D1 [OS=Homo sapiens]
Q7Z333	SETX	Isoform 4 of Probable helicase senataxin [OS=Homo sapiens]
Q9UHD1	CHORDC1	cysteine and histidine-rich domain-containing protein 1 [OS=Homo sapiens]
Q9Y4E8	USP15	ubiquitin carboxyl-terminal hydrolase 15 [OS=Homo sapiens]
Q13526	PIN1	peptidyl-prolyl cis-trans isomerase NIMA-interacting 1 [OS=Homo sapiens]
P30042	PAK_P30042	ES1 protein homolog, mitochondrial [OS=Homo sapiens]
P07099	EPHX1	epoxide hydrolase 1 [OS=Homo sapiens]
P41214	EIF2D	Eukaryotic translation initiation factor 2d [OS=Homo sapiens]
Q9UL62	TRPC5	Short transient receptor potential channel 5 [OS=Homo sapiens]
Q6ZUT6	CCDC9B	Uncharacterized protein C15orf52 [OS=Homo sapiens]
Q9UI14	RABAC1	Prenylated Rab acceptor protein 1 [OS=Homo sapiens]
Q96HR3	MED30	Mediator of RNA polymerase II transcription subunit 30 [OS=Homo sapiens]
Q9NZN3	EHD3	EH domain-containing protein 3 [OS=Homo sapiens]
Q9ULR0	ISY1	Isoform 2 of Pre-mRNA-splicing factor ISY1 homolog [OS=Homo sapiens]
Q8N6V9	TEX9	Testis-expressed sequence 9 protein [OS=Homo sapiens]
P49768	PSEN1	Presenilin-1 [OS=Homo sapiens]
P55809	OXCT1	Succinyl-CoA:3-ketoacid coenzyme A transferase 1, mitochondrial [OS=Homo sapiens]
O95630	STAMBP	STAM-binding protein [OS=Homo sapiens]
Q8WXE1	ATRIP	ATR-interacting protein [OS=Homo sapiens]
Q9UL03	INTS6	Integrator complex subunit 6 [OS=Homo sapiens]
P22033	MMUT	Methylmalonyl-CoA mutase, mitochondrial [OS=Homo sapiens]
Q9BUN8	DERL1	Derlin-1 [OS=Homo sapiens]
Q9H3H3	C11orf68	Isoform 3 of UPF0696 protein C11orf68 [OS=Homo sapiens]
Q8WUA7	TBC1D22A	TBC1 domain family member 22A [OS=Homo sapiens]
P13051	UNG	uracil-DNA glycosylase [OS=Homo sapiens]
Q9UKZ1	CNOT11	CCR4-NOT transcription complex subunit 11 [OS=Homo sapiens]
Q5VTY9	HHAT	Isoform 4 of Protein-cysteine N-palmitoyltransferase HHAT [OS=Homo sapiens]
P28482	MAPK1	mitogen-activated protein kinase 1 [OS=Homo sapiens]
Q8IZ69	TRMT2A	tRNA (uracil-5-)-methyltransferase homolog A [OS=Homo sapiens]
P26447	S100A4	Protein S100-A4 [OS=Homo sapiens]
Q12797	ASPH	Aspartyl/Asparaginyl beta-hydroxylase [OS=Homo sapiens]
Q9Y608	LRRFIP2	Leucine-rich repeat flightless-interacting protein 2 [OS=Homo sapiens]
Q9NZT2	OGFR	opioid growth factor receptor [OS=Homo sapiens]
Q9NY61	AATF	Protein AATF [OS=Homo sapiens]
Q96E11	MRRF	Ribosome-recycling factor, mitochondrial [OS=Homo sapiens]
Q9BUQ8	DDX23	Probable ATP-dependent RNA helicase DDX23 [OS=Homo sapiens]
Q01813	PFKP	ATP-dependent 6-phosphofructokinase, platelet type [OS=Homo sapiens]
P42345	mTOR	Serine/threonine-protein kinase mTOR [OS=Homo sapiens]
Q5ZPR3	CD276	CD276 antigen [OS=Homo sapiens]
P60228	EIF3E	Eukaryotic translation initiation factor 3 subunit E [OS=Homo sapiens]
Q15276	RABEP1	Rab GTPase-binding effector protein 1 [OS=Homo sapiens]
Q9BYT9	ANO3	Anoctamin-3 [OS=Homo sapiens]
Q6P9B6	MEAK7	TLD domain-containing protein 1 [OS=Homo sapiens]
O00411	POLRMT	DNA-directed RNA polymerase, mitochondrial [OS=Homo sapiens]
Q9Y2H0	DLGAP4	Disks large-associated protein 4 [OS=Homo sapiens]
Q9NVJ2	ARL8B	ADP-ribosylation factor-like protein 8B [OS=Homo sapiens]
Q9H8Y8	GORASP2	Isoform 3 of Golgi reassembly-stacking protein 2 [OS=Homo sapiens]
O00193	C11orf58	Small acidic protein [OS=Homo sapiens]
O43823	AKAP8	A-kinase anchor protein 8 [OS=Homo sapiens]
P49756	RBM25	RNA-binding protein 25 [OS=Homo sapiens]
Q9BVK6	TMED9	Transmembrane emp24 domain-containing protein 9 [OS=Homo sapiens]
P53355	DAPK1	Isoform 3 of Death-associated protein kinase 1 [OS=Homo sapiens]
O43633	CHMP2A	charged multivesicular body protein 2a [OS=Homo sapiens]
P50583	NUDT2	Bis(5'-nucleosyl)-tetraphosphatase [asymmetrical] [OS=Homo sapiens]
Q9NTI5	PDS5B	Sister chromatid cohesion protein PDS5 homolog B [OS=Homo sapiens]
A1L0T0	ILVBL	Acetolactate synthase-like protein [OS=Homo sapiens]
Q969H8	MYDGF	Myeloid-derived growth factor [OS=Homo sapiens]
Q8NFH5	NUP35	Nucleoporin NUP53 [OS=Homo sapiens]
O75901	RASSF9	Ras association domain-containing protein 9 [OS=Homo sapiens]
P51587	BRCA2	breast cancer type 2 susceptibility protein [OS=Homo sapiens]
