# Supplementary material for: PURPL represses autophagic cell death to promote cutaneous melanoma by modulating ULK1 phosphorylation
Source: Cell Death Dis. 2021 Nov 10;12(11):1070. doi: 10.1038/s41419-021-04362-8 (PMC8581000; doi:10.1038/s41419-021-04362-8)
Supplement: Supplementary file 2 — Supplementary Table S2 [file 41419_2021_4362_MOESM2_ESM.xlsx]

## Sheet: enrichment.KEGG
Supplementary Table S2: KEGG pathway analysis of proteins specifically pulled down by PURPL
#term ID	term description	observed gene count	background gene count	false discovery rate	matching proteins in your network (IDs)	matching proteins in your network (labels)
hsa03040	Spliceosome	10	130	0.008	ENSP00000246071,ENSP00000261973,ENSP00000262710,ENSP00000263694,ENSP00000304139,ENSP00000310723,ENSP00000359042,ENSP00000361918,ENSP00000365439,ENSP00000416959	ACIN1,DDX23,HNRNPK,PPIE,PRPF38B,RBM25,RBMXL2,SNRNP40,SNRPB2,TRA2B
hsa05203	Viral carcinogenesis	11	183	0.0135	ENSP00000215832,ENSP00000232165,ENSP00000256078,ENSP00000265963,ENSP00000283875,ENSP00000343023,ENSP00000365402,ENSP00000365439,ENSP00000377941,ENSP00000428845,ENSP00000483825	ACTN1,GTF2E1,GTF2H1,HLA-C,HNRNPK,IKBKG,KRAS,MAPK1,SP100,UBE3A,VDAC3
hsa04130	SNARE interactions in vesicular transport	5	33	0.0156	ENSP00000223369,ENSP00000305255,ENSP00000360183,ENSP00000376792,ENSP00000463393	SEC22B,STX16,STX8,VTI1A,YKT6
hsa01100	Metabolic pathways	34	1250	0.0223	ENSP00000216780,ENSP00000222214,ENSP00000234454,ENSP00000263556,ENSP00000267814,ENSP00000268261,ENSP00000274813,ENSP00000333664,ENSP00000337060,ENSP00000339787,ENSP00000340466,ENSP00000345096,ENSP00000356978,ENSP00000357452,ENSP00000357873,ENSP00000361140,ENSP00000369519,ENSP00000370517,ENSP00000371152,ENSP00000372112,ENSP00000377040,ENSP00000379203,ENSP00000380157,ENSP00000380837,ENSP00000387050…	AASS,ACAA1,ACADSB,ACSL4,AKR1A1,ALDH7A1,ASAH1,ATP6V1C1,COASY,FAHD1,GALK1,GANAB,GCDH,GPI,IMPDH1,LSS,MOCS2,MTAP,MUT,NDUFA13,NDUFA6,NME1,P4HA1,PAFAH1B3,PCK2,PFKP,PLD3,PMM2,PMVK,POLR2H,PPOX,SORD,SPR,UQCRB
hsa04150	mTOR signaling pathway	9	148	0.0223	ENSP00000215832,ENSP00000256078,ENSP00000324560,ENSP00000340691,ENSP00000354558,ENSP00000368884,ENSP00000373312,ENSP00000379203,ENSP00000435412	ATP6V1C1,EIF4EBP1,KRAS,MAPK1,MTOR,RPS6KA1,RPS6KA3,SEC13,ULK1
hsa00071	Fatty acid degradation	5	44	0.0261	ENSP00000222214,ENSP00000333664,ENSP00000339787,ENSP00000357873,ENSP00000387123	ACAA1,ACADSB,ACSL4,ALDH7A1,GCDH
hsa04141	Protein processing in endoplasmic reticulum	9	161	0.0264	ENSP00000251047,ENSP00000259512,ENSP00000265044,ENSP00000317331,ENSP00000340466,ENSP00000345195,ENSP00000346635,ENSP00000362339,ENSP00000373312	DERL1,ERO1LB,GANAB,LMAN1,SAR1A,SEC13,SSR3,SSR4,UBQLN2
hsa00280	Valine, leucine and isoleucine degradation	5	48	0.0281	ENSP00000196371,ENSP00000274813,ENSP00000333664,ENSP00000357873,ENSP00000387123	ACAA1,ACADSB,ALDH7A1,MUT,OXCT1
