# Supplementary material for: PURPL represses autophagic cell death to promote cutaneous melanoma by modulating ULK1 phosphorylation
Source: Cell Death Dis. 2021 Nov 10;12(11):1070. doi: 10.1038/s41419-021-04362-8 (PMC8581000; doi:10.1038/s41419-021-04362-8)
Supplement: Supplementary file 3 — Supplementary Table S3 [file 41419_2021_4362_MOESM3_ESM.xlsx]

## Sheet: Sheet1
Supplementary Table S3. Oligonucleotides used for qRT-PCR, knockdown and ISH detection
For qRT-PCR
Name	Sequence
hGAPDH_FP	GGATATTGTTGCCATCAATGACC
hGAPDH_RP	AGCCTTCTCCATGGTGGTGAAGA
PURPL_FP	CGTGTGAAAAGAACCCAGGTA
PURPL_RP	CGCCTGGTAAAACAACCAGT
siRNAs oligos for knockdown assays
Name	Sequence
NC ASO	CCTTCCCTGAAGGTTCCTCC
PURPL ASO1	AGGGCTCTATTGGGCAAAAA
PURPL ASO2	GAAGAGAGCAGGCTCCTCCC
Probe for ISH and FISH detection
Name	Sequence
PURPL probe	CCACAGAACAAGACTCCATCGAATTGCGGTAGAA
